# Supplementary material for: Loss of Heterozygosity for KrasG12D Promotes Malignant Phenotype of Pancreatic Ductal Adenocarcinoma by Activating HIF-2α-c-Myc-Regulated Glutamine Metabolism
Source: Int J Mol Sci. 2022 Jun 15;23(12):6697. doi: 10.3390/ijms23126697 (PMC9224498; doi:10.3390/ijms23126697)
Supplement: Supplementary file 1 [file ijms-23-06697-s001.zip]

Archive with 1 entries (1 files):
- ijms-1738007-supplementary.pdf
